# Supplementary material for: NMR-based metabolomic profiling of Peganum harmala L. reveals dynamic variations between different growth stages
Source: R Soc Open Sci. 2018 Jul 18;5(7):171722. doi: 10.1098/rsos.171722 (PMC6083650; doi:10.1098/rsos.171722)
Supplement: Raw data ( 1H NMR specra) obtained from polar metabolite extraction of Peganum harmala L. [file rsos171722supp2.xlsx]

## Sheet: season
	Normalized bin intensities
Sample	0.52	0.54	0.56	0.58	0.6	0.62	0.64	0.66	0.68	0.7	0.72	0.74	0.76	0.78	0.8	0.82	0.84	0.86	0.88	0.9	0.92	0.94	0.96	0.98	1	1.02	1.04	1.06	1.08	1.1	1.12	1.14	1.16	1.18	1.2	1.22	1.24	1.26	1.28	1.3	1.32	1.34	1.36	1.38	1.4	1.42	1.44	1.46	1.48
M1	4.51e-05	-0.000105711	-0.000161912	-0.000196714	-0.000131633	7.59e-05	-0.000103212	-5.45e-05	-0.00033218	-0.000345007	-0.000697446	-0.000280639	-3.18e-05	0.000424499	0.00319137	0.0082742	0.0154793	0.0256547	0.0471051	0.0829264	0.094844	0.163959	0.300454	0.20644	0.533021	0.510499	0.371252	0.62088	0.0387965	0.020077	0.00961429	0.0174918	0.0272946	0.0876763	0.301655	0.410823	0.0889676	0.0856133	0.0982241	0.093886	0.0803868	0.17398	0.115629	0.0222647	0.0068746	0.00480209	0.0155106	0.0320122	0.277031
M2	4.08e-06	-7.81e-05	0.000166721	-0.000492774	0.000219128	-0.000382973	0.000133485	-0.0002506	4.89e-05	-0.00058055	-1.96e-05	-1.66e-05	0.000540913	0.00282904	0.00762129	0.0163604	0.0266886	0.0366377	0.0549769	0.0934606	0.107176	0.183407	0.328749	0.225513	0.6385	0.516023	0.476924	0.605265	0.0594738	0.0393611	0.0316477	0.0417142	0.055031	0.129081	0.359763	0.366768	0.123954	0.121062	0.129889	0.11927	0.109464	0.232387	0.135444	0.054125	0.0397741	0.0388701	0.0501524	0.0689806	0.340183
M3	9.89e-05	-0.000141671	1.7e-05	0.000346812	-0.00025186	-3.5e-05	0.000136356	-0.000361212	5.79e-05	-0.000190299	-0.000687731	0.00029667	-0.000628342	0.000135043	0.0011458	0.00545973	0.011034	0.0202941	0.0410718	0.0758228	0.0864003	0.153496	0.294586	0.197928	0.518395	0.529867	0.374991	0.641796	0.0657211	0.037175	0.0225299	0.0266943	0.0323837	0.084336	0.244241	0.484641	0.114162	0.0973959	0.108785	0.104885	0.0897379	0.182879	0.136623	0.0392158	0.022226	0.0179557	0.0253027	0.0366719	0.274697
M4	-7.14e-05	0.000490615	-0.00013716	-0.000220542	4.79e-05	0.000230138	-1.15e-05	-0.000338736	0.000103243	-0.000318047	-0.000191498	-0.000581033	-0.000484011	-0.000518547	0.000456757	0.00246449	0.00710445	0.0169575	0.037449	0.0725664	0.0833975	0.159351	0.281019	0.202613	0.66644	0.425097	0.455443	0.505373	0.0940959	0.0272318	0.0135041	0.0182171	0.0231098	0.0795657	0.280876	0.384642	0.110142	0.0797278	0.0920689	0.0868748	0.0746254	0.213165	0.0825586	0.0254669	0.00731752	0.00318411	0.0107947	0.0271462	0.258703
M5	0.000201551	-0.000269299	-0.000241427	1.69e-05	1.19e-05	0.000143793	-0.000213908	-0.000459747	-0.000127334	-0.000123331	6.32e-05	-0.00012657	0.000668646	0.00121278	0.00337878	0.00698648	0.0121652	0.0232156	0.0456687	0.078383	0.0943936	0.161389	0.273703	0.20868	0.493314	0.458963	0.327433	0.561757	0.052449	0.0275598	0.0181949	0.0248139	0.0352521	0.0850397	0.260446	0.36655	0.0764811	0.0746651	0.0907811	0.0921635	0.0832228	0.168354	0.119858	0.041574	0.0297709	0.0287587	0.0388696	0.0541381	0.260742
A1	-0.000148693	-0.000245967	4.92e-05	0.000234331	-0.000377996	-0.000193919	0.000582823	-0.000257974	-4.59e-05	-0.000305627	-0.00092396	-4.06e-05	6.58e-05	-5.55e-05	0.000547615	0.00433939	0.00960521	0.02453	0.0637359	0.0942394	0.092492	0.131729	0.20185	0.187258	0.229237	0.217475	0.188805	0.260178	0.0718145	0.0549536	0.0388263	0.056208	0.0852404	0.159296	0.354353	0.28983	0.112112	0.137904	0.161038	0.173654	0.190895	0.184834	0.135778	0.0864582	0.0639637	0.0602825	0.0693132	0.0660378	0.276087
A2	0.000167096	5.34e-06	-0.000408579	0.000312163	-0.000374008	-0.000530896	0.000552076	-0.000224047	0.00029331	-0.000635705	-0.000777481	-4.52e-05	0.000272111	-0.000177084	0.000119425	0.00371104	0.00998276	0.0256424	0.0671353	0.0971222	0.0939119	0.133601	0.206481	0.190848	0.240296	0.218492	0.193994	0.260016	0.0702106	0.0502865	0.0331006	0.0492316	0.0841894	0.158027	0.370273	0.238942	0.10591	0.135996	0.164442	0.182958	0.202441	0.192455	0.131676	0.0803538	0.0567275	0.0513723	0.0598464	0.0555665	0.273899
A3	-0.00013779	0.000131157	-0.000338004	-0.000137469	-0.000282129	-0.000428622	0.00042576	3.23e-06	0.000102112	-0.00101841	-0.0005686	-0.000182366	-0.000146326	-0.000338329	0.000906903	0.00464599	0.01028	0.025983	0.0657084	0.0942039	0.0876606	0.126432	0.194683	0.175525	0.218951	0.196075	0.171912	0.234215	0.041938	0.024729	0.00826979	0.0269897	0.0612413	0.130236	0.344994	0.218106	0.0781341	0.10906	0.134507	0.14545	0.15734	0.144614	0.0850814	0.0343314	0.0115172	0.00840344	0.0212027	0.0234872	0.247463
A4	-8.92e-06	0.000159438	3.34e-05	-0.000270269	-0.000278894	-0.000490001	0.000831344	-0.000219056	-0.000205984	-0.000674713	-0.000687743	0.000192028	0.000490788	0.000166743	0.00208394	0.00754506	0.0149873	0.0321415	0.0740194	0.104939	0.101914	0.140306	0.212531	0.195426	0.242479	0.221208	0.204212	0.26045	0.0773582	0.0607934	0.0454672	0.06478	0.100612	0.173899	0.379879	0.250624	0.125706	0.157578	0.184156	0.20137	0.220266	0.208053	0.147406	0.098557	0.0761975	0.0723149	0.0818906	0.0795442	0.298285
A5	0.00060789	0.000162495	-0.000103192	0.000193395	-2.25e-05	-0.000395232	0.000953984	0.000279168	0.000731264	6.79e-05	-0.000562017	-0.00039552	-1.38e-05	-0.00152682	-0.00185698	-0.00166764	-0.00184775	0.00488474	0.0404589	0.0680419	0.0676103	0.0950568	0.163117	0.159928	0.190042	0.211705	0.137131	0.270287	0.0681646	0.0349361	0.00428348	0.00509731	0.023288	0.0870242	0.298632	0.240629	0.0720742	0.0860394	0.119281	0.142482	0.164125	0.151803	0.109253	0.0439595	0.00956798	-0.00717028	-0.00966972	-0.0285188	0.143815
O1	-0.000254284	-0.000368478	-0.000374336	-0.000799538	-0.000778113	0.000692408	0.000712169	-0.000443472	-0.000714535	-0.00176209	-0.00228571	-0.000692255	-0.00104453	-0.00178154	-0.000963493	0.00244636	0.00559574	0.0297947	0.0813567	0.108192	0.0958884	0.102502	0.0999924	0.0943599	0.134563	0.0946018	0.108332	0.18042	0.0751559	0.0475135	0.0345135	0.0622193	0.110263	0.216273	0.50404	0.56864	0.148223	0.167556	0.195376	0.216407	0.248325	0.162942	0.102679	0.0624545	0.0334008	0.023831	0.0274579	0.0108492	0.0679044
O2	-0.00068185	-0.00106159	-0.000393009	-0.000762614	7.56e-05	0.000251256	-0.000300536	-0.000788744	-0.00167103	-0.00158522	-0.00264515	0.000408769	-0.00146568	-0.00237118	0.000383351	0.00605737	0.0120597	0.0427603	0.0954862	0.119342	0.0983378	0.105217	0.1001	0.0976912	0.134356	0.087154	0.116022	0.172715	0.0702422	0.0452746	0.0389714	0.077056	0.131534	0.246648	0.546017	0.61292	0.120601	0.156911	0.186314	0.209844	0.233944	0.1332	0.0736155	0.0380305	0.0144185	0.00724751	0.014865	0.000359537	0.0596684
O3	-0.000504969	-0.000680934	-0.000390088	-0.000189007	-4.71e-05	0.000213501	0.000475451	-0.000778294	-0.000614027	-0.00212824	-0.00213535	9.94e-05	0.000167244	-0.00176786	0.000338603	0.00669346	0.0109554	0.0372354	0.0923333	0.12024	0.10632	0.113338	0.110193	0.106018	0.145017	0.105463	0.121158	0.193291	0.0902971	0.0632314	0.0508665	0.0802263	0.12962	0.235902	0.550338	0.603898	0.174516	0.197983	0.228609	0.250761	0.284005	0.193977	0.132616	0.0931343	0.0642655	0.0536692	0.0577947	0.039998	0.0955792
O4	-9.69e-05	0.000512946	-0.000715395	-0.000790069	-0.000774493	-0.000747467	0.00150018	0.000247597	-0.000683737	-0.00125834	-0.00204454	9.81e-05	0.00108209	0.00035177	0.00310083	0.0102284	0.0216865	0.0476455	0.101337	0.123062	0.106771	0.110845	0.114791	0.109033	0.152924	0.0966162	0.125827	0.182026	0.092229	0.0719685	0.0610449	0.0910617	0.183592	0.290005	0.7125	0.31531	0.162897	0.203332	0.2437	0.280197	0.315873	0.218767	0.147004	0.110177	0.0833645	0.0711781	0.0776505	0.061501	0.116597
O5	-0.000205101	-0.000209806	0.000496342	-0.000729494	-0.000511978	-0.000660651	0.000580507	0.0004666	-0.000963956	-0.0013105	-0.00146083	-0.00109438	-0.000487529	-0.0019711	-0.00301432	0.000818022	0.0066392	0.02575	0.0777615	0.103855	0.0927658	0.0984242	0.0989788	0.0949383	0.142517	0.0810304	0.110353	0.173007	0.0664617	0.0438691	0.0296075	0.0579873	0.15286	0.28485	0.685211	0.174919	0.110621	0.143282	0.174081	0.195836	0.236963	0.161256	0.0897913	0.0501091	0.0228037	0.0129213	0.017857	0.000381503	0.0627744
D1	-2.15e-05	0.000562598	-0.000802209	-0.000689036	-0.000511861	-0.000622784	-0.00060607	-0.00104307	-0.000917188	-0.00141195	-0.00204743	-0.00122631	-0.00159674	-0.00254695	-0.00328257	0.000377623	0.0076545	0.0377114	0.115091	0.171689	0.142059	0.144912	0.168337	0.158281	0.215266	0.113555	0.157465	0.177897	0.0232317	0.0112605	0.00814509	0.0523543	0.186679	0.292357	0.357113	0.14019	0.113183	0.149014	0.20989	0.301052	0.401473	0.288084	0.133558	0.0663436	0.0390451	0.00194259	-0.0014742	-0.00803703	0.094049
D2	-0.000543974	-0.000711047	-0.00015684	-0.000486798	3.7e-05	-0.000339648	-0.000220968	0.000819593	-0.00103366	-0.000983111	-0.0017138	6.09e-06	0.000562141	4.07e-05	0.00191036	0.0067411	0.0161196	0.0427227	0.116003	0.174111	0.157656	0.163936	0.191769	0.188973	0.247484	0.163062	0.19657	0.236582	0.0936722	0.0813735	0.0766645	0.114342	0.242256	0.355905	0.411428	0.221567	0.201356	0.23322	0.288081	0.373606	0.47613	0.389686	0.250786	0.191653	0.166263	0.129999	0.122351	0.112874	0.202213
D3	-0.000244505	-4.87e-06	-5.21e-05	-0.000821639	-0.000189482	-0.000730928	0.000533203	-0.000713608	-0.000980842	-0.00119102	-0.0015708	0.000212337	0.000492245	6.13e-05	0.00284364	0.00941814	0.021753	0.0533952	0.128334	0.184889	0.162087	0.171412	0.198143	0.192189	0.240839	0.170898	0.202045	0.23466	0.0913846	0.0808298	0.0817254	0.122204	0.23198	0.317256	0.482967	0.239721	0.207826	0.243939	0.300636	0.391107	0.482287	0.376427	0.247279	0.189347	0.163466	0.128779	0.122721	0.115419	0.207183
D4	-0.000160211	-0.000314575	0.000121583	-0.000234814	1.33e-05	-0.000195787	0.000153411	0.000294047	-0.00019751	-0.000315156	-0.00126309	-0.00124147	-7.16e-05	-0.00140287	-0.00142688	-0.000423641	0.0031521	0.0175623	0.0800273	0.138683	0.151281	0.151098	0.162035	0.17946	0.204435	0.191941	0.117626	0.294689	0.104858	0.0764504	0.0655021	0.0742255	0.162361	0.238552	0.424509	0.311467	0.209227	0.206386	0.27409	0.338256	0.457949	0.410984	0.292351	0.212413	0.180102	0.140706	0.126957	0.107889	0.140912
D5	0.000101205	9.26e-05	-0.000612396	0.000134464	-0.00029083	-0.000694036	0.000149352	-0.000210289	-0.000779983	-0.000285835	-0.000723074	-0.000198091	0.00107477	0.000306759	0.00220229	0.007244	0.0150472	0.0414671	0.116229	0.175706	0.15611	0.160237	0.185218	0.18127	0.223183	0.170696	0.185172	0.234196	0.100412	0.0812022	0.0761924	0.105174	0.20109	0.304945	0.516572	0.278503	0.208035	0.235227	0.296163	0.395332	0.505684	0.406346	0.276027	0.212168	0.184957	0.142768	0.132792	0.120219	0.195345
[truncated: 409 more columns]

## Sheet: Sheet1
Sample	9.9991	9.9874	9.964	9.9379	9.9289	9.9064	9.8884	9.85421	9.83081	9.82091	9.79211	9.78401	9.75611	9.73811	9.71921	9.70301	9.67331	9.66071	9.64451	9.62742	9.61212	9.58242	9.56082	9.53562	9.52482	9.50592	9.47442	9.44022	9.41502	9.39433	9.35923	9.34933	9.33493	9.30613	9.28813	9.27463	9.23773	9.22513	9.20803	9.18823	9.17293	9.15764	9.11804	9.10274	9.08384	9.07304	9.05414	9.02804	9.00464
M1	-2.67824e-06	2.45618e-06	1.0209e-07	-9.21117e-07	1.27874e-06	-1.27333e-06	-6.28242e-06	0.000451264	1.26349e-05	1.18757e-05	5.75602e-07	-2.18011e-06	-2.02178e-06	1.03607e-06	-1.49226e-06	5.95948e-06	-3.18104e-06	2.09157e-06	-1.45101e-06	1.79377e-06	1.85998e-06	2.42423e-06	-6.27171e-07	-1.13356e-06	2.76132e-06	-1.46826e-06	4.89456e-06	-3.09959e-06	1.66635e-06	2.80626e-07	1.12989e-06	2.13138e-06	4.39548e-06	1.13435e-06	-2.74733e-07	-1.10013e-06	-4.76257e-07	3.92446e-06	-2.68521e-06	3.19417e-07	-4.26415e-07	7.68953e-05	4.67069e-06	-1.80799e-07	-4.29405e-07	4.37876e-07	-1.46965e-06	4.57525e-07	9.70359e-07
M2	6.65254e-07	-1.59074e-06	4.46475e-06	-1.76695e-06	4.03108e-07	-4.66818e-06	-2.58252e-05	0.000475545	8.46953e-06	1.97927e-06	6.08676e-07	-9.23523e-07	1.85117e-07	-2.55853e-06	1.38745e-06	2.87222e-06	2.25681e-06	-1.40368e-06	-9.01051e-07	1.88512e-06	8.26449e-07	-1.30057e-06	8.33914e-07	1.74187e-06	1.48541e-06	4.32401e-06	-2.46142e-06	1.32374e-06	-2.64993e-06	4.47948e-06	4.34392e-06	3.65118e-07	-2.84067e-06	1.85409e-06	2.7516e-07	4.65262e-06	1.88669e-06	1.02446e-06	-1.02356e-06	-1.96389e-06	6.15903e-07	7.64827e-05	4.71138e-06	2.43122e-06	2.19685e-06	-6.14498e-06	2.76393e-06	-1.05231e-06	4.26337e-06
M3	-9.22743e-07	-3.44368e-07	2.18866e-06	6.42881e-07	-2.33222e-06	4.03868e-07	-4.01212e-06	0.000452602	1.51084e-05	8.76463e-06	-9.54317e-07	-4.71689e-07	4.14436e-07	2.19521e-06	1.81005e-06	-3.84074e-06	9.13457e-07	1.60662e-06	2.30305e-07	3.00089e-06	-7.10907e-08	8.40974e-07	-4.75353e-07	-7.67851e-07	-1.02591e-07	6.15159e-07	4.32619e-06	4.7567e-07	-4.87139e-07	8.34989e-08	4.35989e-07	2.94407e-07	-2.98299e-07	4.3533e-06	-6.50694e-07	1.87108e-07	2.24978e-06	-1.52087e-06	4.04548e-06	-1.21041e-06	-3.21994e-06	7.87503e-05	7.45559e-06	1.16012e-06	-1.23218e-07	-1.04738e-06	7.09265e-07	-3.51066e-07	6.88939e-07
M4	8.90118e-07	-1.10171e-06	6.17431e-07	1.3505e-06	3.52094e-07	-1.22153e-06	-3.22317e-06	0.000451142	1.4613e-05	8.66791e-06	-2.60758e-06	1.79931e-06	-2.54234e-06	1.95711e-06	1.03201e-06	-3.35915e-07	2.74698e-06	2.10319e-06	-1.13726e-06	-9.26651e-07	3.1666e-07	3.78209e-06	6.47204e-07	-2.42043e-07	3.17452e-06	-8.544e-07	6.28366e-06	-7.74997e-06	1.70818e-06	2.82088e-06	2.71772e-06	-9.67288e-07	2.36855e-06	3.51149e-06	-2.63286e-07	-1.97797e-06	2.64593e-06	-6.8959e-07	-1.90866e-06	2.89802e-06	8.26144e-08	7.62759e-05	1.9565e-06	4.34969e-06	-7.20409e-07	-2.33651e-06	1.15199e-06	1.57993e-06	4.30958e-07
M5	-9.74269e-07	-1.77279e-06	-7.72943e-07	-3.69271e-08	-1.42849e-06	4.06477e-06	3.13723e-05	0.000401982	-8.83777e-06	-5.75815e-06	8.85497e-07	-9.16755e-07	-3.02855e-07	2.16263e-06	-2.08868e-06	1.17967e-06	-5.59018e-07	3.08003e-07	-7.09455e-07	9.48938e-07	6.09012e-07	3.91939e-07	-3.78084e-07	-2.56145e-07	-4.53218e-07	-1.09725e-06	-1.95255e-06	4.18439e-06	-2.07751e-06	1.79206e-06	-2.57799e-06	-7.26191e-08	4.24851e-06	3.40801e-07	4.91612e-08	-2.20595e-06	-8.73177e-07	-1.69922e-06	2.32165e-06	-2.51536e-06	2.07769e-07	6.98065e-05	-6.25027e-07	7.19436e-07	-3.00246e-06	-4.12366e-07	-1.56716e-06	1.47398e-06	-2.0217e-06
A1	-1.9877e-06	5.25281e-08	-3.32663e-06	4.65525e-07	1.40708e-06	-9.47798e-07	0.00039591	9.65501e-05	1.61091e-07	-5.25451e-06	1.09127e-06	-7.40653e-07	2.30411e-06	2.09709e-06	-4.16589e-06	5.61801e-06	-2.88819e-07	-2.80993e-06	1.96649e-06	6.02572e-07	1.39572e-06	-2.86301e-07	8.6568e-07	-3.12806e-06	2.66001e-07	-2.94713e-06	4.56086e-06	-6.89301e-08	4.40863e-07	3.37963e-06	8.44849e-07	-1.33541e-06	8.74675e-07	6.04301e-07	-1.4144e-06	9.19949e-07	-2.77839e-06	3.42005e-06	7.98618e-07	-5.89537e-07	1.88257e-06	6.75629e-05	7.31102e-07	1.27557e-06	-2.88672e-06	1.21359e-06	-1.21653e-06	2.38742e-06	-2.35379e-06
A2	-2.19036e-06	-1.14862e-06	-7.40474e-07	-3.764e-07	3.20464e-07	1.85675e-06	0.000497672	1.47304e-05	-5.02337e-07	1.86587e-07	-1.20679e-07	-2.52773e-06	-2.41349e-07	-9.92143e-07	1.80097e-06	5.36659e-06	-4.32002e-07	-3.1397e-06	-2.44965e-06	3.23734e-06	-3.86622e-07	-1.24754e-06	4.10247e-06	-7.62999e-07	1.48889e-06	-3.01088e-06	1.59395e-07	3.09364e-06	-7.14024e-07	2.60131e-06	-2.13429e-06	-1.20924e-06	3.72327e-06	2.67729e-06	2.13375e-06	-3.39593e-06	-5.86761e-08	1.25447e-06	-3.50239e-07	-2.69239e-07	-8.76217e-07	8.00532e-05	-2.29354e-06	-7.17223e-07	1.10403e-06	2.10647e-06	-7.95135e-07	-8.66117e-07	-5.37445e-06
A3	9.51386e-07	-3.87035e-06	3.73917e-06	8.11723e-07	-2.38515e-06	-3.15429e-06	0.000310157	0.000199061	1.11889e-06	-9.14438e-07	-1.35946e-06	2.6803e-08	-3.26963e-06	2.69025e-06	-1.28663e-08	4.83059e-06	-3.52881e-07	-1.60676e-06	-1.62709e-07	-1.2613e-06	1.42313e-06	-7.66314e-07	-7.30175e-07	6.56103e-07	2.64277e-06	-2.26217e-06	4.03928e-06	-2.14084e-06	1.95589e-06	-2.72265e-07	7.87722e-07	1.66229e-07	7.78658e-07	1.78907e-06	1.29079e-06	-6.93043e-07	-2.82265e-07	-2.31786e-06	-7.67452e-07	-1.99734e-07	1.14816e-06	7.2115e-05	-7.49507e-07	2.1984e-06	-4.60151e-07	-2.5857e-06	-4.04393e-06	2.09197e-06	1.58278e-06
A4	-1.5614e-06	-3.59868e-06	5.61031e-07	8.94645e-12	-3.31694e-07	-1.17767e-06	0.000453552	4.18606e-05	2.02921e-06	6.45036e-07	2.73738e-06	-1.68695e-06	-3.43797e-06	4.36242e-06	-2.42936e-06	2.27588e-06	-5.39552e-07	3.55991e-06	-9.59192e-07	-9.52413e-07	-4.01371e-07	6.05088e-06	1.36425e-07	-9.01121e-07	-2.40248e-06	1.55152e-06	2.56603e-06	-6.71874e-08	2.00872e-06	-4.12642e-07	-2.79043e-07	-5.16703e-07	-6.4085e-08	4.68598e-06	1.45077e-06	-9.56623e-08	1.40478e-06	-1.86177e-06	-3.12032e-07	1.64568e-06	-1.52179e-06	6.45546e-05	-7.99829e-07	1.80303e-06	9.71275e-07	-1.85267e-06	-8.7567e-07	4.77409e-07	-1.29149e-06
A5	-2.04032e-06	2.26974e-07	-4.8443e-07	-2.3144e-06	-1.30292e-06	-9.45161e-06	-8.22855e-05	0.00051253	1.76451e-05	1.14607e-05	-1.40887e-06	-2.10556e-06	2.96605e-07	8.34202e-07	-2.31309e-06	3.11214e-06	5.41931e-06	-2.40018e-06	-1.66762e-06	5.2835e-06	2.27522e-06	-4.21106e-06	3.55009e-06	2.52233e-06	3.03752e-06	-2.95429e-06	4.05284e-06	1.41584e-06	1.24632e-06	3.62428e-06	-1.00187e-06	1.82429e-06	3.9479e-06	3.10142e-06	-5.7461e-07	1.44237e-06	1.82408e-06	1.21199e-07	2.99462e-06	2.18019e-06	-3.55299e-06	6.30142e-05	5.40787e-06	1.16085e-06	1.08591e-06	-4.31034e-07	2.97041e-06	1.99921e-07	-1.09695e-06
O1	1.25012e-06	-1.89828e-06	-6.58204e-06	-5.28552e-07	-2.45013e-06	-3.95251e-07	0.000290884	5.93137e-06	-2.0477e-06	3.44042e-06	-1.31824e-06	-3.91535e-06	-3.65615e-06	2.77767e-06	1.10557e-06	7.53113e-06	5.43257e-06	-2.3387e-06	-3.7036e-06	6.19132e-07	-6.70527e-06	8.27327e-06	-6.69651e-06	8.65276e-07	1.46447e-07	2.39859e-06	3.13191e-06	-3.60911e-07	-2.48743e-06	6.91652e-07	-3.45924e-07	4.51811e-06	6.7459e-06	2.83587e-08	1.59373e-06	-1.29806e-06	-2.20329e-06	-4.09923e-06	1.24658e-06	-4.0974e-06	3.5133e-07	0.000169404	6.33122e-07	2.68208e-06	-2.90941e-06	-1.66592e-06	-3.36012e-06	4.0934e-06	-2.16913e-06
O2	-9.34562e-06	-1.71447e-05	-4.17e-07	2.8655e-07	1.59653e-05	2.15608e-05	0.000312292	-9.43102e-05	-1.19636e-05	-4.58164e-06	-4.02888e-06	-2.72435e-06	-2.58549e-06	4.57578e-06	-1.35964e-06	1.29542e-05	-3.63054e-06	-4.39481e-06	3.91124e-06	-6.78458e-06	-4.28506e-07	-5.59937e-07	-5.77709e-06	1.95379e-06	4.01981e-06	6.02453e-07	-4.81139e-06	-9.16351e-07	3.4162e-06	-1.0912e-05	4.24352e-06	2.35342e-06	2.03583e-06	4.24271e-07	-5.42233e-06	-6.08612e-06	-2.25892e-08	1.147e-06	-1.18284e-06	4.57947e-06	8.59643e-06	0.000157387	-2.76576e-05	-1.65351e-05	-3.80129e-06	3.10336e-06	-3.7233e-06	-7.4493e-07	4.68185e-06
O3	-3.41271e-06	9.97037e-08	-5.89317e-06	-4.64583e-06	1.75264e-06	3.45583e-06	0.000336438	-3.46945e-05	-3.32239e-06	-8.616e-06	7.78527e-07	-3.45497e-06	-4.04329e-06	7.79571e-06	-4.89105e-06	5.67915e-06	5.70081e-06	-4.29319e-06	-3.88986e-07	-1.09898e-06	-1.73181e-06	2.71905e-06	-2.38223e-06	6.42099e-07	-1.0235e-06	-5.64897e-06	6.57275e-06	1.30683e-06	-4.8303e-06	2.02861e-06	3.05425e-07	-5.40271e-07	2.56814e-06	3.22423e-06	-5.218e-07	-5.61974e-06	2.39126e-07	1.8204e-06	-4.36075e-06	9.77236e-07	4.17459e-06	0.000163326	-7.14003e-06	-1.32444e-06	-4.88402e-06	-1.05579e-06	5.66934e-07	-9.60094e-07	-5.97759e-06
O4	-2.73484e-06	-2.13944e-06	-1.89685e-06	-4.11289e-06	-3.56765e-08	1.011e-05	0.000251476	-3.88797e-06	-6.64227e-06	9.8536e-06	2.48375e-06	-8.25204e-06	6.23502e-06	-2.03308e-06	4.21302e-06	6.36658e-06	-3.68405e-06	2.00546e-06	-1.06615e-06	-1.28859e-06	-7.26522e-07	1.1173e-07	-2.64263e-06	-5.71564e-06	-1.06983e-06	7.96365e-06	7.62926e-06	5.45886e-06	-4.28775e-06	-7.2153e-06	-3.07747e-06	4.05355e-06	4.8181e-06	2.98415e-07	3.41933e-06	-6.05567e-06	-4.13638e-06	-6.88399e-06	2.23754e-06	5.53979e-06	8.12407e-06	0.000139846	-8.91811e-06	-1.11427e-05	3.17409e-06	4.16426e-07	3.76898e-07	-4.08199e-06	2.85055e-06
O5	-2.96443e-06	-2.13572e-06	-3.38534e-06	-2.07058e-06	-6.40368e-06	7.3141e-06	0.000301403	-6.07293e-06	-4.95648e-06	3.77283e-06	-1.68745e-06	7.66766e-06	-3.82889e-06	8.13491e-07	-1.44071e-06	1.14611e-05	-6.91431e-06	5.19616e-07	4.97378e-07	4.46923e-06	5.34629e-07	-4.20551e-06	5.151e-06	-2.6547e-06	-8.46855e-06	5.60798e-07	1.17217e-05	-3.44556e-06	1.00796e-06	3.03e-06	-2.00189e-06	4.32097e-07	2.55558e-06	-4.07036e-06	1.52413e-06	5.5315e-06	2.25401e-06	-2.96778e-07	-1.83454e-06	-7.10501e-06	2.51476e-06	0.000180963	-2.26485e-06	2.41878e-06	-1.6905e-06	-2.67489e-06	-9.7026e-07	4.52261e-07	4.21266e-07
D1	-1.18497e-06	-8.43684e-06	8.24575e-06	5.83185e-06	2.11094e-05	4.99741e-05	0.000318623	-6.27609e-05	-1.47004e-05	-4.76985e-07	-4.15664e-06	-9.55908e-06	7.92108e-06	6.02158e-06	6.11929e-06	6.52558e-06	-6.35897e-06	-2.1897e-06	1.49769e-06	-6.30863e-06	-3.05819e-06	-3.39965e-06	-1.27639e-06	2.25382e-06	-7.48883e-06	4.82373e-06	8.78733e-07	-3.82821e-06	-3.18475e-07	2.47521e-06	-4.21817e-07	-4.69527e-06	-1.18709e-06	3.95245e-07	2.02835e-06	-1.39618e-05	-5.1606e-07	3.60622e-06	-6.88355e-07	-2.90655e-06	1.25497e-05	0.000124042	-1.98413e-05	-5.87991e-06	-7.6106e-06	1.92705e-06	-5.76377e-06	5.89318e-06	-3.57538e-06
D2	-8.81463e-07	-2.09066e-06	2.775e-07	-3.62172e-06	-5.09365e-06	4.33445e-06	0.000430822	5.99541e-06	1.78267e-06	2.51273e-05	3.17983e-06	-6.98961e-06	-5.04707e-06	6.75352e-06	-2.67882e-06	1.25252e-05	-2.93529e-06	-1.24179e-06	1.98981e-06	-1.38633e-06	9.41505e-07	-3.08212e-06	-4.10887e-08	-4.74362e-07	-1.13981e-06	1.63089e-06	3.21644e-06	2.66236e-06	-3.93767e-06	-4.2706e-06	3.91012e-06	4.38942e-06	1.96577e-06	-1.95369e-06	6.66557e-07	-6.0914e-06	4.3259e-06	3.94587e-06	1.43081e-06	-2.94498e-06	-3.09352e-06	0.000122251	-1.72395e-07	2.7931e-06	3.72075e-07	-2.10798e-06	1.76371e-07	1.56819e-06	-3.84954e-07
D3	-1.51819e-06	-1.334e-06	-3.19162e-06	9.17341e-07	1.48629e-05	3.70347e-05	0.000388073	-7.04618e-05	-1.06609e-05	-5.751e-06	-6.03845e-06	-1.05323e-05	5.31005e-06	4.64057e-07	7.85972e-07	1.84947e-05	-4.46637e-06	-1.11387e-06	-3.03506e-06	-7.52872e-06	-2.00772e-06	4.84281e-06	-4.55595e-06	-5.13181e-07	9.10277e-07	1.79594e-06	1.25327e-06	-5.54889e-06	-1.95946e-07	2.49051e-06	-4.91013e-07	1.20218e-06	-1.21883e-06	1.11825e-06	-4.17973e-06	-6.71839e-06	-5.18576e-07	-1.13826e-06	-1.20348e-06	-3.24981e-06	8.4793e-06	0.000120194	-2.16548e-05	-2.32466e-06	-2.87219e-06	-6.90336e-07	-6.49882e-06	5.4535e-06	-1.65032e-06
D4	-5.67757e-07	-3.27075e-06	4.84842e-07	-2.85329e-06	-7.01397e-06	-5.15769e-06	0.000410527	8.90051e-06	-6.05487e-08	1.47541e-05	-4.93295e-07	-9.16859e-06	-5.08592e-06	9.11635e-06	-6.67171e-06	1.46162e-05	7.15738e-07	-4.74359e-06	7.36292e-07	-1.54108e-06	-1.64908e-06	-2.50253e-07	-2.57021e-07	-2.3407e-06	2.33564e-06	-1.81796e-06	2.92891e-06	6.55376e-07	3.15394e-06	-1.53533e-06	4.34764e-07	6.28359e-06	-1.68335e-07	1.67665e-06	-1.12945e-07	-8.4399e-07	-3.58814e-06	1.85107e-06	7.11104e-07	-1.4559e-06	2.17261e-06	0.000123174	-1.44065e-06	-1.02182e-06	-1.40186e-06	1.13586e-06	5.96601e-07	-4.71813e-07	1.03475e-06
D5	-8.98143e-07	3.34527e-07	-3.58178e-06	-2.05683e-06	4.48844e-06	1.02757e-05	0.000418118	-3.13577e-05	-6.47019e-06	6.16477e-06	-4.52691e-06	-7.82122e-06	-3.61951e-06	4.62139e-06	-3.23471e-06	2.32908e-05	-7.22689e-06	-1.2787e-06	-9.17234e-07	-2.38041e-06	1.63063e-06	5.98109e-08	-3.67417e-06	-2.06816e-06	9.16271e-07	-3.80071e-06	3.30019e-06	2.6673e-06	-9.09356e-07	1.27397e-06	-1.71028e-06	4.98971e-07	-1.30173e-06	4.87715e-07	2.33484e-06	-3.29762e-06	-1.47583e-07	-3.22088e-06	3.50003e-06	-1.81651e-06	2.68277e-06	0.000120553	-7.85127e-06	-3.5095e-07	-4.0037e-06	-2.84831e-06	-2.83424e-06	2.17906e-06	-2.31272e-06
[truncated: 403 more columns]
